# Supplementary material for: Comparative analysis of affected and unaffected areas of systemic sclerosis skin biopsies by high-throughput proteomic approaches
Source: Arthritis Res Ther. 2020 May 7;22:107. doi: 10.1186/s13075-020-02196-x (PMC7206756; doi:10.1186/s13075-020-02196-x)
Supplement: Supplementary file 3 — Additional file 3 Significantly differentially expressed proteins (p < 0.05) in affected/unaffected comparison. Red and green font colour indicates proteins with FC ≥ 1.5 and FC ≤ 0.67 in affected compared to unaffected samples. [file 13075_2020_2196_MOESM3_ESM.xlsx]

## Sheet: File 3
	Aff_Unaf
Gene(Accession)	P value	FC
ALDH1A2(O94788)	0	0.42
AARS(P49588)	0.03	1.48
ABCC12(Q96J65)	0.01	2.64
ACOT13(Q9NPJ3)	0.02	0.52
ACTA2(P62736)	0.04	1.97
ACTN1(P12814)	0.05	2.02
AGT(P01019)	0.04	1.53
AHSG(P02765)	0.04	1.83
AKR1C3(P42330)	0.01	0.6
AKT3(Q9Y243)	0.01	1.65
ALDH3A1(P30838)	0.05	1.62
ALDOC(P09972)	0	1.83
ANKRD18B(A2A2Z9)	0.02	3.29
AP2A1(O95782)	0.01	0.56
AP2A2(O94973)	0	0.56
APCS(P02743)	0.02	2.58
APOD(P05090)	0.03	2.55
ARF5(P84085)	0.02	0.73
ARL6IP5(O75915)	0.03	0.66
ASB17(Q8WXJ9)	0.01	1.8
ATP1A3(P13637)	0.05	1.95
ATP6V0D1(P61421)	0.02	0.59
BLVRB(P30043)	0.04	0.78
C1S(P09871)	0	1.38
C3(P01024)	0.01	1.32
C4B(P0C0L5)	0.05	1.82
CD44(P16070)	0.01	1.48
CFH(P08603)	0	1.48
CFHR5(Q9BXR6)	0.01	1.76
CFL2(Q9Y281)	0	2.18
CLU(P10909)	0.01	1.96
COX6B1(P14854)	0.02	5.26
CPN2(P22792)	0	1.66
CTNNA1(P35221)	0.04	0.79
CTNND1(O60716)	0.04	0.73
CYC1(P08574)	0.02	0.58
CYP4F22(Q6NT55)	0.04	0.59
DBN1(Q16643)	0.02	1.9
DCD(P81605)	0	1.66
DCPS(Q96C86)	0.02	0.7
DCTN1(Q14203)	0.01	1.17
DDX55(Q8NHQ9)	0.04	3.33
DECR1(Q16698)	0.02	0.7
DERA(Q9Y315)	0.02	0.59
DHRS7(Q9Y394)	0.03	0.51
DHX15(O43143)	0.02	0.61
DIAPH1(O60610)	0.03	0.76
DPT(Q07507)	0.02	1.88
DYNC1LI2(O43237)	0.02	1.55
EIF3L(Q9Y262)	0.03	0.38
EMILIN1(Q9Y6C2)	0.03	1.38
EYA3(Q99504)	0.02	4.18
FBL(P22087)	0	0.62
FBLN1(P23142)	0.01	1.76
FMOD(Q06828)	0.02	2.08
FTCD(O95954)	0.04	2.27
FTO(Q9C0B1)	0.05	2.47
FUS(P35637)	0.04	0.63
G3BP1(Q13283)	0.02	0.58
GANAB(Q14697)	0.01	0.61
GBP2(P32456)	0.05	0.83
GFAP(P14136)	0.03	1.68
GNA14(O95837)	0.05	1.86
GUK1(Q16774)	0.01	0.62
H1F0(P07305)	0.02	0.56
H2AFX(P16104)	0.01	0.48
H2AFY(O75367)	0.01	0.58
HIST1H1B(P16401)	0.03	0.6
HIST1H1E(P10412)	0.02	0.56
HIST1H2BN(Q99877)	0.01	0.5
HIST1H3A(P68431)	0.01	0.46
HLA-A(P30447)	0.02	0.55
HLA-G(P17693)	0	2.08
HNRNPA1L2(Q32P51)	0.02	0.54
HNRNPC(P07910)	0.04	0.62
HP(P00738)	0.01	1.6
HPX(P02790)	0.03	1.41
HSD17B12(Q53GQ0)	0	0.37
HSPA4(P34932)	0.01	1.86
HSPB1(P04792)	0	0.69
ICAM1(P05362)	0.01	1.69
IMPG2(Q9BZV3)	0.02	0.73
IQGAP1(P46940)	0.02	2.04
ITGA5(P08648)	0.05	2.1
ITGB1(P05556)	0.03	2.19
ITIH2(P19823)	0.01	1.62
JMJD7(P0C870)	0.04	0.45
KANK2(Q63ZY3)	0.02	1.64
KAT8(Q9H7Z6)	0	2.37
KNG1(P01042)	0.01	1.45
KPNB1(Q14974)	0.03	0.72
LAD1(O00515)	0.02	0.51
LANCL1(O43813)	0.05	0.59
MAP4(P27816)	0.04	1.5
MARS(P56192)	0.04	0.59
MCAM(P43121)	0.04	2.15
MLH3(Q9UHC1)	0.01	1.88
MOB4(Q9Y3A3)	0.03	0.58
MORC2(Q9Y6X9)	0.01	1.97
MYLK(Q15746)	0.01	2.41
NCCRP1(Q6ZVX7)	0.03	0.53
NCL(P19338)	0.04	0.68
NDUFA13(Q9P0J0)	0	0.41
NECTIN1(Q15223)	0.04	0.65
NEFL(P07196)	0.04	1.45
NMT2(O60551)	0.02	0.44
PCM1(Q15154)	0.04	2.98
PGRMC1(O00264)	0.01	2.45
PHLDB2(Q86SQ0)	0.05	0.42
PIK3CD(O00329)	0.03	1.47
PKP3(Q9Y446)	0.02	0.73
PLS3(P13797)	0.05	1.51
PMS1(P54277)	0.05	0.79
POTEI(P0CG38)	0	1.4
PPID(Q08752)	0.04	2.5
PSMD13(Q9UNM6)	0.04	0.73
PTGIS(Q16647)	0.03	0.44
PTK7(Q13308)	0.03	1.26
PURB(Q96QR8)	0.05	0.64
RAB11B(Q15907)	0.04	0.71
RAB3D(O95716)	0.02	1.64
RPL13(P26373)	0.01	0.63
RPL17(P18621)	0.01	0.57
RPL23(P62829)	0.01	0.51
RPL24(P83731)	0.05	0.53
RPL30(P62888)	0.04	0.65
RPL6(Q02878)	0	0.54
RPL7(P18124)	0.02	0.52
RPL9(P32969)	0.01	0.5
RPS13(P62277)	0.03	0.52
RPS16(P62249)	0.02	0.53
RPS23(P62266)	0.01	0.36
RPS3A(P61247)	0.04	0.58
RPS5(P46782)	0.02	0.56
RRBP1(Q9P2E9)	0.01	1.46
RTRAF(Q9Y224)	0.05	2.39
SEC13(P55735)	0.01	1.51
SEC23A(Q15436)	0.03	0.56
SERPINA12(Q8IW75)	0.02	0.7
SERPINB1(P30740)	0.04	0.38
SERPINB3(P29508)	0.02	0.63
SERPINC1(P01008)	0.01	1.7
SFXN3(Q9BWM7)	0.01	0.67
SLC25A24(Q6NUK1)	0.01	0.57
SLC25A5(P05141)	0.02	0.56
SNAPC3(Q92966)	0.04	0.6
SNRPG(P62308)	0.02	0.6
SSR4(P51571)	0.04	0.7
SYNCRIP(O60506)	0.03	0.78
TADA2A(O75478)	0	1.51
TF(P02787)	0.04	1.52
TGM1(P22735)	0.05	0.75
TKFC(Q3LXA3)	0.03	0.68
TOLLIP(Q9H0E2)	0.03	0.71
TPI1(P60174)	0.02	1.71
TPM1(P09493)	0.04	2.3
TPM2(P07951)	0.05	2.07
TPM3(P06753)	0.03	2.06
TPM4(P67936)	0.03	1.82
TSFM(P43897)	0.04	0.35
TTC9(Q92623)	0.01	1.79
TTLL12(Q14166)	0.04	0.72
TWNK(Q96RR1)	0.03	2
TXNDC17(Q9BRA2)	0.04	1.62
UCHL1(P09936)	0	2.52
USP31(Q70CQ4)	0.02	0.65
USP5(P45974)	0.02	1.83
VDAC2(P45880)	0.05	1.54
VTN(P04004)	0.01	1.73
